# Supplementary material for: Engagement over telehealth: comparing attendance between dialectical behaviour therapy delivered face-to-face and via telehealth for programs in Australia and New Zealand during the Covid-19 pandemic
Source: Borderline Personal Disord Emot Dysregul. 2023 May 20;10:16. doi: 10.1186/s40479-023-00221-4 (PMC10198751; doi:10.1186/s40479-023-00221-4)
Supplement: Supplementary file 1 — Supplementary Material 1 [file 40479_2023_221_MOESM1_ESM.xlsx]

## Sheet: 1 Client attendance - group
GROUP THERAPY DATA
***Ensure the three time periods are correct for your centre. ***			** Skills group attendance week-by-week** yes = Attended no = Didn't attend scheduled session X = Client discontinued group NA = Session wasn't scheduled for that week # = Client hadn't started therapy yet
Primarily face-to-face service delivery (Skills group f2f) (27th of January to 5th of April 2020)			Primarily telehealth service delivery (Skills group via telehealth) (6th of April to 7th of June 2020)									HYBRID state (for skills group) (8th June to 10th of August 2020)
Time period 1 Timeframe (weeks) = 9			Time period 2 Timeframe (weeks) = 9									Time period 3 Timeframe (weeks) = 9
Client	# of group skills training sessions attended	Scheduled # of group skills training sessions	6th of April	13th of April	20th of April	27th of April	4th of May	11th of May	18th of May	25th of May	1st of June	# of group skills training sessions attended	Scheduled # of group skills training sessions	Client discontinued group (yes/no)	Reason why client discontinued: 1* Dropped out due to 4 miss 2* Graduated 3* Other (please specify in Comments)	Comments
Client 1	7	8	yes	yes	yes	no	no	no	yes	yes	yes	9	9	no
Client 2	7	9	no	no	yes	no	yes	yes	yes	no	yes	8	9	no
Client 3	8	9	yes	yes	yes	yes	yes	yes	yes	yes	yes	9	9	no
Client 4	2	9	yes	no	no	yes	no	no	no	no	yes	4	9	no
Client 5	5	9	no	no	no	X	X	X	X	X	X	X	X	yes	1
Client 6	#	#	no	yes	yes	yes	yes	yes	yes	yes	yes	X	X	yes	3	Early termination because she wanted to do therapy in private practice, DBT felt too prescriptive
Client 7	#	#	#	#	#	#	#	#	#	#	#	9	9	no
Client 8	#	#	#	#	#	#	#	#	#	#	#	9	9	no

## Sheet: 2 Client attendance - individua
INDIVIDUAL THERAPY DATA
***Ensure the three time periods are correct for your centre. ***				** Individual therapy attendance week-by-week** yes = Attended no = Didn't attend scheduled session X = Client discontinued therapy NA = Session wasn't scheduled for that week # = Client hadn't started therapy yet
(27th of January to 5th of April 2020)				(6th of April to 7th of June 2020)										(8th June to 10th of August 2020)
Time period 1 Timeframe (weeks) = 9				Time period 2 Timeframe (weeks) = 9										Time period 3 Timeframe (weeks) = 9
Client	# of individual sessions attended	Scheduled # of individual sessions	Primary mode of service delivery for this period: 1* Face-to-face 2*Telehealth 3*Hybrid of both 4*Don't know	6th of April	13th of April	20th of April	27th of April	4th of May	11th of May	18th of May	25th of May	1st of June	Primary mode of service delivery for this period: 1* Face-to-face 2*Telehealth 3*Hybrid of both 4*Don't know	# of individual sessions attended	Scheduled # of individual sessions	Primary mode of service delivery for this period: 1* Face-to-face 2*Telehealth 3*Hybrid of both 4*Don't know	Client discontinued therapy (yes/no)	Reason why client discontinued: 1* Dropped out due to 4 miss 2* Graduated 3* Other (please specify in Comments)	Comments
Client 1	6	7	1	no	yes	no	yes	yes	yes	no	yes	yes	1	7	7	1	no
Client 2	8	9	1	yes	NA	yes	yes	yes	yes	yes	yes	no	1	6	8	1	no
Client 3	6	8	1	yes	NA	yes	yes	yes	yes	yes	yes	yes	1	8	8	1	no
Client 4	10	11	1	yes	yes	yes	yes	yes	yes	yes	yes	no	3	9	9	1	no
Client 5	9	9	1	yes	yes	no	yes	no	no	X	X	X	1	X	X	1	yes	1
Client 6	5	5	1	yes	yes	yes	yes	yes	no	yes	yes	yes	3	2	4	1	yes	3	Early termination because she wanted to do therapy in private practice, DBT felt too prescriptive
Client 7	#	#	1	#	#	#	#	#	#	yes	yes	yes	1	9	10	1	no
Client 8	#	#	1	#	#	#	#	#	yes	yes	yes	NA	3	8	8	1	no

## Sheet: 3 Indigenous data
	Client	Identifies as Indigenous (yes/no)
	Client 1	no
	Client 2	no
	Client 3	no
	Client 4	yes
	Client 5	no
	Client 6	no
	Client 7	yes
	Client 8	no
